# Supplementary material for: Genomic epidemiology and antimicrobial resistance of Morganella clinical isolates between 2016 and 2023
Source: Front Cell Infect Microbiol. 2025 Jan 31;14:1464736. doi: 10.3389/fcimb.2024.1464736 (PMC11826060; doi:10.3389/fcimb.2024.1464736)
Supplement: Supplementary file 2 [file DataSheet2.xlsx]

## Sheet: Sheet1
BioProject	Biosample	Accession number	Genus	Species	Isolates
PRJNA1119085	SAMN41638172	JBECYL000000000	Morganella	morganii	CY45478
PRJNA1119085	SAMN41638173	JBECYK000000000	Morganella	morganii	CY45724
PRJNA1119085	SAMN41638174	CP159228	Morganella	morganii	CY46265
PRJNA1119085	SAMN41638175	JBECYI000000000	Morganella	morganii	CY46278
PRJNA1119085	SAMN41638176	JBECYH000000000	Morganella	morganii	CY46523
PRJNA1119085	SAMN41638177	JBECYG000000000	Morganella	morganii	CY46732
PRJNA1119085	SAMN41638178	JBECYF000000000	Morganella	morganii	CY46963
PRJNA1119085	SAMN41638179	JBECYE000000000	Morganella	morganii	CY47137
PRJNA1119085	SAMN41638180	JBECYD000000000	Morganella	morganii	CY48048
PRJNA1119085	SAMN41638181	JBECYC000000000	Morganella	morganii	CY49010
PRJNA1119085	SAMN41638182	JBECYB000000000	Morganella	morganii	CY49218
PRJNA1119085	SAMN41638183	JBECYA000000000	Morganella	morganii	CY49966
PRJNA1119085	SAMN41638184	JBECXZ000000000	Morganella	morganii	CY52034
PRJNA1119085	SAMN41638185	JBECXY000000000	Morganella	morganii	CY52658
PRJNA1119085	SAMN41638186	JBECXX000000000	Morganella	morganii	CY53604
PRJNA1119085	SAMN41638187	JBECXW000000000	Morganella	morganii	CY53818
PRJNA1119085	SAMN41638188	CP159225	Morganella	morganii	CY54639
PRJNA1119085	SAMN41638189	JBECXU000000000	Morganella	morganii	CY55471
PRJNA1119085	SAMN41638190	JBECXT000000000	Morganella	morganii	CY57322
PRJNA1119085	SAMN41638191	JBECXS000000000	Morganella	morganii	CY58423
PRJNA1119085	SAMN41638192	JBECXR000000000	Morganella	morganii	CY58482
PRJNA1119085	SAMN41638193	JBECXQ000000000	Morganella	morganii	CY59375
PRJNA1119085	SAMN41638194	JBECXP000000000	Morganella	morganii	CY60302
PRJNA1119085	SAMN41638195	JBECXO000000000	Morganella	morganii	CY60453
PRJNA1119085	SAMN41638196	JBECXN000000000	Morganella	morganii	CY60538
PRJNA1119085	SAMN41638197	JBECXM000000000	Morganella	morganii	CY60575
PRJNA1119085	SAMN41638198	JBECXL000000000	Morganella	morganii	CY60699
PRJNA1119085	SAMN41638199	JBECXK000000000	Morganella	morganii	CY60929
PRJNA1119085	SAMN41638200	JBECXJ000000000	Morganella	morganii	CY60996
PRJNA1119085	SAMN41638201	JBECXI000000000	Morganella	morganii	CY61168
PRJNA1119085	SAMN41638202	JBECXH000000000	Morganella	morganii	CY61344
PRJNA1119085	SAMN41638203	JBECXG000000000	Morganella	morganii	CY61452
PRJNA1119085	SAMN41638204	JBECXF000000000	Morganella	morganii	CY62401
PRJNA1119085	SAMN41638205	JBECXE000000000	Morganella	morganii	CY62533
PRJNA1119085	SAMN41638206	JBECXD000000000	Morganella	morganii	CY62619
PRJNA1119085	SAMN41638207	JBECXC000000000	Morganella	morganii	CY62709
PRJNA1119085	SAMN41638208	JBECXB000000000	Morganella	morganii	CY62889
PRJNA1119085	SAMN41638209	JBECXA000000000	Morganella	morganii	CY63105
PRJNA1119085	SAMN41638210	JBECWZ000000000	Morganella	morganii	CY63210
PRJNA1119085	SAMN41638211	JBECWY000000000	Morganella	morganii	CY63410
PRJNA1119085	SAMN41638212	JBECWX000000000	Morganella	morganii	CY63662
PRJNA1119085	SAMN41638213	JBECWW000000000	Morganella	morganii	CY63734
PRJNA1119085	SAMN41638214	JBECWV000000000	Morganella	morganii	CY63819
PRJNA1119085	SAMN41638215	JBECWU000000000	Morganella	morganii	CY64374
PRJNA1119085	SAMN41638216	JBECWT000000000	Morganella	morganii	CY64858
PRJNA1119085	SAMN41638217	JBECWS000000000	Morganella	morganii	CY65834
PRJNA1119085	SAMN41638218	JBECWR000000000	Morganella	morganii	CY65860
PRJNA1119085	SAMN41638219	JBECWQ000000000	Morganella	morganii	CY66257
PRJNA1119085	SAMN41638220	JBECWP000000000	Morganella	morganii	CY67583
PRJNA1119085	SAMN41638221	JBECWO000000000	Morganella	morganii	CY67688
PRJNA1119085	SAMN41638222	JBECWN000000000	Morganella	morganii	CY68076
PRJNA1119085	SAMN41638223	JBECWM000000000	Morganella	morganii	CY68213
PRJNA1119085	SAMN41638224	JBECWL000000000	Morganella	morganii	CY68990
PRJNA1119085	SAMN41638225	CP159223	Morganella	morganii	CY69118
PRJNA1119085	SAMN41638226	JBECWJ000000000	Morganella	morganii	CY69327
PRJNA1119085	SAMN41638227	JBECWI000000000	Morganella	morganii	CY70628
PRJNA1119085	SAMN41638228	JBECWH000000000	Morganella	morganii	CY70937
PRJNA1119085	SAMN41638229	JBECWG000000000	Morganella	morganii	CY71015
PRJNA1119085	SAMN41638230	JBECWF000000000	Morganella	morganii	CY71347
PRJNA1119085	SAMN41638231	JBECWE000000000	Morganella	morganii	CY74124
PRJNA1119085	SAMN41638232	JBECWD000000000	Morganella	morganii	CY74427
PRJNA1119085	SAMN41638233	CP159221	Morganella	morganii	CY74555
PRJNA1119085	SAMN41638234	JBECWB000000000	Morganella	morganii	CY74576
PRJNA1119085	SAMN41638235	JBECWA000000000	Morganella	morganii	CY74623
PRJNA1119085	SAMN41638236	JBECVZ000000000	Morganella	morganii	CY74706
PRJNA1119085	SAMN41638237	JBECVY000000000	Morganella	morganii	CY74824
PRJNA1119085	SAMN41638238	JBECVX000000000	Morganella	morganii	CY74921
PRJNA1119085	SAMN41638239	JBECVW000000000	Morganella	morganii	CY75646
PRJNA1119085	SAMN41638240	JBECVV000000000	Morganella	morganii	CY75719
PRJNA1119085	SAMN41638241	JBECVU000000000	Morganella	morganii	CY75768
PRJNA1119085	SAMN41638242	JBECVT000000000	Morganella	morganii	CY75834
PRJNA1119085	SAMN41638243	JBECVS000000000	Morganella	morganii	CY75874
PRJNA1119085	SAMN41638244	CP159488	Morganella	morganii	CY76062
PRJNA1119085	SAMN41638245	JBECVR000000000	Morganella	morganii	CY76567
PRJNA1119085	SAMN41638246	JBECVQ000000000	Morganella	morganii	CY77529
PRJNA1119085	SAMN41638247	JBECVP000000000	Morganella	morganii	CY78043
PRJNA1119085	SAMN41638248	JBECVO000000000	Morganella	morganii	CY78152
PRJNA1119085	SAMN41638249	JBECVN000000000	Morganella	morganii	CY78552
PRJNA1119085	SAMN41638250	JBECVM000000000	Morganella	morganii	CY78587
PRJNA1119085	SAMN41638251	JBECVL000000000	Morganella	morganii	CY78618
PRJNA1119085	SAMN41638252	JBECVK000000000	Morganella	morganii	CY78674
PRJNA1119085	SAMN41638253	JBECVJ000000000	Morganella	morganii	CY78774
PRJNA1119085	SAMN41638254	JBECVI000000000	Morganella	morganii	CY78834
PRJNA1119085	SAMN41638255	JBECVH000000000	Morganella	morganii	CY79717
PRJNA1119085	SAMN41638256	JBECVG000000000	Morganella	morganii	CY80023
PRJNA1119085	SAMN41638257	JBECVF000000000	Morganella	sibonii	CY80392
PRJNA1119085	SAMN41638258	JBECVE000000000	Morganella	morganii	CY80393
PRJNA1119085	SAMN41638259	JBECVD000000000	Morganella	morganii	CY80435
PRJNA1119085	SAMN41638260	JBECVC000000000	Morganella	morganii	CY80689
PRJNA1119085	SAMN41638261	JBECVB000000000	Morganella	morganii	CY80816
PRJNA1119085	SAMN41638262	JBECVA000000000	Morganella	sibonii	CY81202
PRJNA1119085	SAMN41638263	JBECUZ000000000	Morganella	morganii	CY81369
PRJNA1119085	SAMN41638264	JBECUY000000000	Morganella	morganii	CY81392
PRJNA1119085	SAMN41638265	JBECUX000000000	Morganella	morganii	CY81574
PRJNA1119085	SAMN41638266	JBECUW000000000	Morganella	morganii	CY81755
PRJNA1119085	SAMN41638267	JBECUV000000000	Morganella	morganii	CY81785
PRJNA1119085	SAMN41638268	JBECUU000000000	Morganella	morganii	CY81906
PRJNA1119085	SAMN41638269	JBECUT000000000	Morganella	sibonii	CY82048
PRJNA1119085	SAMN41638270	JBECUS000000000	Morganella	morganii	CY82446
PRJNA1119085	SAMN41638271	JBECUR000000000	Morganella	morganii	CY82661
PRJNA1119085	SAMN41638272	JBECUQ000000000	Morganella	morganii	CY82687
PRJNA1119085	SAMN41638273	JBECUP000000000	Morganella	morganii	CY82705
PRJNA1119085	SAMN41638274	JBECUO000000000	Morganella	morganii	CY82899
PRJNA1119085	SAMN41638275	JBECUN000000000	Morganella	morganii	CY82953
PRJNA1119085	SAMN41638276	JBECUM000000000	Morganella	morganii	CY82994
